# Supplementary material for: Vaccination inducing durable and robust antigen-specific Th1/Th17 immune responses contributes to prophylactic protection against Mycobacterium avium infection but is ineffective as an adjunct to antibiotic treatment in chronic disease
Source: Virulence. 2022 May 1;13(1):808–32. doi: 10.1080/21505594.2022.2068489 (PMC9067471; doi:10.1080/21505594.2022.2068489)
Supplement: Supplemental Material [file KVIR_A_2068489_SM3738.zip]

Archive with 14 entries (13 files):
- supplementary/
- supplementary/KVIR-2022-0001R2_Supplementary Figure 1.tif
- supplementary/KVIR-2022-0001R2_Supplementary Figure 10.tif
- supplementary/KVIR-2022-0001R2_Supplementary Figure 11.tif
- supplementary/KVIR-2022-0001R2_Supplementary Figure 2.tif
- supplementary/KVIR-2022-0001R2_Supplementary Figure 3.tif
- supplementary/KVIR-2022-0001R2_Supplementary Figure 4.tif
- supplementary/KVIR-2022-0001R2_Supplementary Figure 5.tif
- supplementary/KVIR-2022-0001R2_Supplementary Figure 6.tif
- supplementary/KVIR-2022-0001R2_Supplementary Figure 7.tif
- supplementary/KVIR-2022-0001R2_Supplementary Figure 8.tif
- supplementary/KVIR-2022-0001R2_Supplementary Figure 9.tif
- supplementary/Revised supplementary table_KVIR-2022-0001R2.docx
- supplementary/Supplemental information_Clean copy.docx
